# Supplementary material for: Identification of New N-methyl-piperazine Chalcones as Dual MAO-B/AChE Inhibitors
Source: Pharmaceuticals (Basel). 2023 Jan 6;16(1):83. doi: 10.3390/ph16010083 (PMC9860728; doi:10.3390/ph16010083)
Supplement: Supplementary file 1 [file pharmaceuticals-16-00083-s001.zip]

Archive with 1 entries (1 files):
- pharmaceuticals-2086141-supplementary.pdf
